# Supplementary material for: Ultracompact 3D microfluidics for time-resolved structural biology
Source: Nat Commun. 2020 Jan 31;11:657. doi: 10.1038/s41467-020-14434-6 (PMC6994545; doi:10.1038/s41467-020-14434-6)
Supplement: Supplementary file 24 — Source Data [file 41467_2020_14434_MOESM24_ESM.xlsx]

## Sheet: Figure 2 print speed
							Legend
							state:	1	clean surface	(point)
		XY	Z	time (min)	state			2	rugged surface	(open circle)
		0.5	1	51.783	1			3	failed	(cross)
		0.5	1.5	35.683	1
		0.5	2.5	22.183	1
		0.5	3.5	17.183	1
		0.5	4.5	14.9	1
		0.5	5.5	12.216	2
		0.5	6.5	10.93	2
		0.5	7.5	9.83	3
		...
		1	1	32.716	1
		1	1.5	23.6	1
		1	2.5	15.13	1
		1	3.5	12.1	1
		1	4.5	10	2
		1	5.5	8.816	2
		1	6.5	7.85	2
		1	7.5	7.28	3
		...
		1.5	1	26.15	1
		1.5	1.5	18.63	1
		1.5	2.5	12.55	1
		1.5	3.5	10.216	2
		1.5	4.5	8.53	2
		1.5	5.5	7.616	2
		1.5	6.5	6.883	2
		1.5	7.5	6.383	3
		...
		2.5	1	21.6	2
		2.5	1.5	15.316	2
		2.5	2.5	10.55	2
		2.5	3.5	8.75	2
		2.5	4.5	7.383	2
		2.5	5.5	6.63	3
		2.5	6.5	6.083	3
		2.5	7.5	5.683	3
		...
		3.5	1	19.216	3
		3.5	1.5	13.96	3
		3.5	2.5	9.716	3
		3.5	3.5	8.13	3
		3.5	4.5	6.93	3
		3.5	5.5	6.216	3
		3.5	6.5	5.75	3
		3.5	7.5	5.4	3

## Sheet: Figure 3 GDVN nozzle
Liquid	Water		Legend
Focusing gas	Helium		stability:	1	stable	(point)
Environment	Rough vacuum			1.5	metastable	(open circle)
Nozzle	15x45 Design 2			2	unstable	(cross)
Liq Flow (ul/min)	Gas Flow (mg/min)	stability (1 - stable; 1.5 - metastable; 2 - unstable)	jet speed (m/s)	computed jet diameter (um)	measured jet length (um)
2.3	2.5	1	73.958	0.812376	52.1135
2.5	2.5	1	67.224	0.88837	60.9923
5	2.5	1	49.456	1.46474	90.9384
7.5	2.5	1	40.5613	1.98089	110.623
10	2.5	1
12.5	2.5	1	33.748	2.8036	159.672
15	2.5	1
17.5	2.5	1	30.5023	3.4893	190.304
20	2.5	1	30.8047	3.71187	220.22
2.2	1	1	43.333	1.03798	44.8211
2.5	1	1	38.854	1.16852	47.8565
5	1	1	31.651	1.83095	81.2338
7.5	1	1	26.0327	2.47262	103.15
10	1	1
12.5	1	1	22.8217	3.40932	146.281
15	1	1
17.5	1	1	21.7874	4.12859	185.401
20	1	1	20.7416	4.52355	196.718
2.2	5	1
2.5	5	1
5	5	1	70.5043	1.22677	90.5246
7.5	5	1
10	5	1
12.5	5	1
15	5	1
17.5	5	1
20	5	1
2.1	7.5	1	115.36	0.621538	58.5427
2.5	7.5	1	111.857	0.688692	65.7043
5	7.5	1
7.5	7.5	1	68.855	1.52037	119.384
10	7.5	1
12.5	7.5	1	56.1508	2.17352	187.901
15	7.5	1
17.5	7.5	1	51.4027	2.68789	227.644
20	7.5	1	50.6607	2.89445	215.378
2.2	10	1
2.5	10	1
5	10	1
7.5	10	1
10	10	1
12.5	10	1
15	10	1
17.5	10	1
20	10	1
2.2	12.5	1	144.543	0.568327	55.4029
2.5	12.5	1	135.713	0.625237	67.5482
5	12.5	1
7.5	12.5	1	93.594	1.30404	125.428
10	12.5	1			153.697
12.5	12.5	1	73.8637	1.89507	167.557
15	12.5	1
17.5	12.5	1	64.979	2.39066	201.169
20	12.5	1	65.538	2.5448	211.264
2.3	15	1
2.5	15	1
5	15	1
7.5	15	1
10	15	1
12.5	15	1
15	15	1	75.694	2.05069	175.518
17.5	15	1.5	check the stabilities
20	15	1.5
2.3	17.5	1	158.995	0.554062	65.133
2.5	17.5	1	160.65	0.574666	69.5045
5	17.5	1	123.53	0.926797	103.546
7.5	17.5	1	108.166	1.21303	116.78
10	17.5	1	98.5629	1.46733	152.138
12.5	17.5	1	91.65	1.70128	154.737
15	17.5	1.5
17.5	17.5	1.5	82.17	2.12593	177.042
20	17.5	1.5
2.3	20	1	166.705	0.541097	56.6508
2.5	20	1
5	20	1	133	0.893192	96.329
7.5	20	1.5
10	20	1.5
12.5	20	2
15	20	2
17.5	20	2
20	20	2
2.4	22.5	1	177.28	0.535996	59.3123
5	22.5	1.5	140.19	0.878643	84.4026
7.5	22.5	2	123.733	1.13416	102.867
10	22.5	2
12.7	22.5	2	107.093	1.58638	131.212
15	22.5	2
17.5	22.5	2	98.474	1.94198	149.429
19.9	22.5	2
10	25	2
2.5	25	2
5.1	25	2
14.7	25	2
20.4	25	2
20.4	27.5	2
14.7	27.5	2	110.192	1.68256	109.855
10	27.5	2	127.865	1.28828	94.9087
5	27.5	2	147.643	0.847742	82.3943
2.4	27.5	2	192.71	0.51409	59.677

## Sheet: Figure 4 DFFN nozzle
Liquid	Water		Legend
Focusing gas	Helium		stability:	1	stable	(point)
Environment	Air			1.5	metastable	(open circle)
Nozzle	DFFN Design 8			2	unstable	(cross)
Sample flow fixed at 5 ul/min	EtOH (ul/min)	Gas Flow (mg/min)	Stability	Jet speed (m/s)
5	2	10	1
5	2.5	10	1
5	5	10	1
5	7.5	10	1
5	10	10	1
5	12.5	10	1
5	15	10	1
5	17.5	10	1
5	20	10	1
5	2.5	7.5	1	21.2169
5	5	7.5	1
5	7.5	7.5	1	14.714
5	10	7.5	1
5	12.5	7.5	1	15.3691
5	15	7.5	1
5	17.5	7.5	1	13.9347
5	20	7.5	1
5	4	5	1
5	5	5	1
5	7.5	5	1
5	10	5	1
5	12.5	5	1
5	15	5	1
5	17.5	5	1
5	20	5	1
5	4	2.5	1	5.93299
5	5	2.5	1
5	7.5	2.5	1	5.41418
5	10	2.5	1
5	12.5	2.5	1	4.94775
5	15	2.5	1
5	17.5	2.5	1	4.65309
5	20	2.5	1
5	20	1	1
5	20	1.25	1
5	17.5	1.25	1
5	15	1.25	1
5	12.5	1.25	1
5	10	1.25	1
5	7.5	1.25	1	2.14976
5	6.9	1.25	1
5	20	12.5	1
5	17.5	12.5	1	22.2499
5	15	12.5	1
5	12.5	12.5	1	24.5448
5	10	12.5	1
5	7.5	12.5	1	27.7546
5	5	12.5	1	30.1925
5	2.5	12.5	2	34.4001
5	3.5	12.5	1
5	4.6	15	1
5	5	15	1
5	7.5	15	1
5	10	15	1
5	12.5	15	1
5	15	15	1
5	17.5	15	1
5	20	15	1
5	20	17.5	1
5	17.5	17.5	1	30.5669
5	15	17.5	1
5	12.5	17.5	1	33.2908
5	10	17.5	1
5	7.5	17.5	1	38.623
5	5	17.5	1
5	2.5	17.5	1	46.1814
5	1.3	17.5	1
5	0.8	17.5	2
5	1.2	20	1
5	2.5	20	1
5	5	20	1
5	7.5	20	1
5	10	20	1
5	12.5	20	1
5	15	20	1
5	17.5	20	1
5	20	20	1
5	20	22.5	1
5	17.5	22.5	1	36.5191
5	15	22.5	1
5	12.5	22.5	1	40.3048
5	10	22.5	1
5	7.5	22.5	1	46.769
5	5	22.5	1
5	2.5	22.5	1	55.8292
5	1.3	22.5	1
5	0.8	25	1
5	2.5	25	1
5	5	25	1
5	7.5	25	1
5	10	25	1
5	12.5	25	1
5	15	25	1
5	17.5	25	1
5	20	25	1
5	20	27.5	1
5	17.5	27.5	1	41.3057
5	15	27.5	1
5	12.5	27.5	1	46.0155
5	10	27.5	1
5	7.5	27.5	1	52.016
5	5	27.5	1	57.3563
5	2.5	27.5	1	62.7872
5	1.2	27.5	1
5	1.5	30	1
5	2.5	30	1	x
5	5	30	1
5	7.5	30	1	54.5175
5	10	30	1
5	12.5	30	1	47.8686
5	15	30	1
5	17.5	30	1	43.3572
5	20	30	1
5	2.5	35	1.5	68.6768
5	5	35	1
5	7.5	35	1	58.7254
5	10	35	1
5	12.5	35	1	51.6439
5	15	35	1
5	17.5	35	1	47.4195
5	20	35	1
5	2.5	40	1.5	75.0488
5	5	40	1
5	7.5	40	1	62.931
5	10	40	1
5	12.5	40	1	55.4819
5	15	40	1
5	17.5	40	1	49.9999
5	20	40	1
5	2.5	45	1.5	77.1978
5	5	45	1.5
5	7.5	45	1	64.2576
5	10	45	1
5	12.5	45	1	57.0434
5	15	45	1
5	17.5	45	1	52.7725
5	20	45	1
5	2.5	50	2	79.4291
5	5	50	1.5
5	7.5	50	1.5	73.2772
5	10	50	1.5
5	12.5	50	1	63.2624
5	15	50	1
5	17.5	50	1	59.788
5	20	50	1
5	2.5	55	2	86.6801
5	5	55	2
5	7.5	55	1.5	69.3718
5	10	55	1.5
5	12.5	55	1.5	60.8689
5	15	55	1.5
5	17.5	55	1	55.7909
5	20	55	1
5	2.5	60	2	88.5822
5	5	60	2
5	7.5	60	2	70.992
5	10	60	1.5
5	12.5	60	1.5	61.8373
5	15	60	1.5
5	17.5	60	1.5	56.7103
5	20	60	1.5
5	2.5	65	2	88.7559
5	5	65	2
5	7.5	65	2	72.3616
5	10	65	1.5
5	12.5	65	1.5	64.0491
5	15	65	1.5
5	17.5	65	1.5	58.0419
5	20	65	1.5
5	2.5	70	2	85.1218
5	5	70	2
5	7.5	70	2	72.6461
5	10	70	2
5	12.5	70	1.5	64.3844
5	15	70	1.5
5	17.5	70	1.5	59.2592
5	20	70	1.5
5	2.5	75	2	82.7822
5	5	75	2
5	7.5	75	2	67.4151
5	10	75	2
5	12.5	75	2	62.1642
5	15	75	2
5	17.5	75	2	59.8922
5	20	75	2
5	2.5	80	2
5	5	80	2
5	7.5	80	2
5	10	80	2
5	12.5	80	2
5	15	80	2
5	17.5	80	2
5	20	80	2

## Sheet: Figure 5 Histograms
	Device	Helical mixer										Device	Helical mixer										Device	Helical mixer										Device	T-junction
	Flow rate	10 + 12.8 ul/min										Flow rate	40 + 40 ul/min										Flow rate	10 + 10 ul/min with sucrose										Flow rate	10 + 10 ul/min
`	histogram (number of pixels with that intensity value)	slice position (um) -->									`	histogram (number of pixels with that intensity value)	slice position (um) -->									`	histogram (number of pixels with that intensity value)	slice position (um) -->									`	histogram (number of pixels with that intensity value)	slice position (um) -->
		-26	90	240	390	540	670	840					-26	90	240	390	540	670	840					-26	90	240	390	540	670	840					-26	90	240	390	540	670	840
Pixel value -->	0	4399	96	1070	0	0	0	0			Pixel value -->	0	3216	0	347	8	0	3	0			Pixel value -->	0	684	5	62	247	45	0	0			Pixel value -->	0	0	3	37	43	8	38	4
	1	541	41	109	0	0	0	0				1	375	0	100	7	0	1	0				1	338	5	77	35	50	0	0				1	2	1	15	13	10	14	6
	2	566	34	121	0	0	0	0				2	486	1	118	18	0	1	0				2	636	6	105	65	107	0	0				2	2	4	17	13	8	10	7
	3	648	56	117	0	0	0	0				3	477	4	148	24	1	4	0				3	981	15	127	62	204	0	0				3	2	0	16	18	9	12	6
	4	836	74	123	0	0	0	0				4	509	10	188	32	4	3	0				4	1627	36	182	72	289	0	0				4	5	4	20	21	8	9	8
	5	1112	97	130	3	0	0	0				5	539	18	249	63	11	3	0				5	2074	69	247	115	340	0	0				5	1	2	14	20	16	14	6
	6	1397	119	128	6	0	0	0				6	612	24	327	58	15	7	0				6	2502	100	274	140	297	0	0				6	1	6	14	20	11	25	14
	7	1635	145	112	7	0	0	0				7	820	105	358	86	25	3	0				7	2724	126	219	164	256	0	0				7	3	8	19	21	16	8	6
	8	1741	141	123	14	1	0	0				8	954	150	422	122	24	2	0				8	2764	137	253	159	201	0	0				8	1	10	19	29	20	16	17
	9	1810	191	135	36	5	0	0				9	1144	263	463	189	30	4	0				9	2690	160	206	230	209	0	0				9	2	10	31	22	18	15	14
	10	1885	251	152	49	5	0	0				10	1283	505	568	347	42	5	0				10	2401	198	288	215	187	0	0				10	2	13	40	24	22	23	10
	11	1842	295	165	76	8	0	0				11	1290	738	631	492	59	5	0				11	2251	319	397	246	189	0	0				11	4	18	34	24	24	14	23
	12	1719	383	171	126	9	0	0				12	1247	989	672	542	42	3	0				12	2126	386	593	249	182	0	0				12	7	22	42	34	23	22	11
	13	1645	510	216	140	18	0	0				13	1269	1383	686	542	57	7	0				13	1887	478	724	226	158	0	0				13	13	19	45	46	34	25	17
	14	1486	614	237	192	30	0	0				14	1262	1728	758	659	65	6	0				14	1898	564	942	214	135	0	0				14	4	37	59	61	34	33	25
	15	1396	823	236	250	33	0	0				15	1367	2030	829	674	94	8	0				15	1721	669	1045	253	147	0	0				15	13	34	59	61	38	43	26
	16	1382	870	326	257	63	0	0				16	1604	2159	864	720	127	11	0				16	1650	732	1112	197	164	0	0				16	17	51	61	85	30	43	21
	17	1250	1121	385	260	149	0	0				17	1692	2228	954	558	163	17	0				17	1535	859	1123	201	161	0	0				17	20	48	85	88	42	62	33
	18	1190	1317	430	320	223	0	0				18	1588	2141	955	530	203	21	0				18	1512	887	1006	200	175	0	0				18	30	47	102	93	36	51	34
	19	1177	1456	486	331	235	0	0				19	1423	1842	936	502	199	44	0				19	1470	877	1035	168	129	1	0				19	35	48	102	106	51	75	36
	20	1040	1525	685	311	209	0	0				20	1183	1549	876	473	249	53	0				20	1246	986	935	184	133	1	0				20	48	75	148	132	79	82	43
	21	823	1484	759	270	165	0	0				21	923	1172	713	543	301	55	0				21	1131	1132	884	238	140	2	0				21	68	78	164	149	86	113	65
	22	793	1470	848	259	137	0	0				22	668	895	582	493	325	77	0				22	994	1125	818	235	147	4	0				22	97	101	176	184	112	112	69
	23	578	1323	769	225	100	0	0				23	513	781	477	497	317	60	0				23	635	1158	736	231	153	9	0				23	143	123	225	207	127	173	89
	24	329	1095	687	237	88	0	0				24	294	596	409	559	363	56	0				24	435	1058	796	250	163	10	0				24	215	168	266	258	187	197	119
	25	205	816	689	223	77	0	0				25	222	579	382	486	371	79	0				25	251	888	723	292	159	30	0				25	353	243	290	305	263	258	163
	26	150	541	656	257	85	0	0				26	144	495	406	415	393	68	0				26	138	772	734	333	175	58	0				26	549	324	416	439	299	287	217
	27	114	406	702	272	80	0	0				27	71	382	328	393	345	55	0				27	87	758	726	407	185	124	0				27	819	463	493	518	421	384	301
	28	95	291	717	289	106	0	0				28	61	308	329	349	365	66	0				28	30	685	720	498	200	184	0				28	1190	638	679	626	548	487	414
	29	52	313	669	298	117	0	0				29	33	238	302	351	358	69	0				29	10	601	684	575	207	250	0				29	1560	837	805	818	652	633	547
	30	58	267	561	299	114	0	0				30	33	202	300	364	285	71	0				30	5	641	702	617	287	248	0				30	2059	1103	1013	937	856	738	670
	31	43	269	535	323	131	0	0				31	25	180	282	385	259	78	0				31	4	545	669	679	248	189	0				31	2527	1326	1230	1066	1117	839	907
	32	42	280	516	332	124	0	0				32	13	138	297	320	268	77	1				32	1	532	645	740	272	162	0				32	2824	1596	1406	1213	1305	1020	1033
	33	33	259	606	355	116	0	0				33	10	103	268	315	265	89	5				33	0	483	546	784	283	155	0				33	3266	1869	1565	1362	1425	1224	1247
	34	34	236	766	296	140	0	0				34	6	87	271	306	240	101	15				34	0	470	515	816	282	180	0				34	3327	2090	1616	1429	1527	1437	1395
	35	31	239	762	321	125	0	0				35	8	95	280	281	239	88	27				35	0	504	423	791	288	138	0				35	3274	2140	1801	1530	1689	1504	1475
	36	23	216	692	283	123	0	0				36	5	87	249	286	256	99	53				36	0	454	325	780	261	148	0				36	3036	2222	1733	1497	1623	1613	1465
	37	20	221	538	307	105	0	0				37	3	84	285	293	249	132	65				37	0	483	324	833	249	140	0				37	2694	2182	1764	1534	1575	1465	1433
	38	16	199	412	294	124	0	0				38	3	81	252	278	244	123	74				38	0	462	277	867	268	169	0				38	2314	1973	1641	1454	1552	1435	1437
	39	19	235	299	348	126	0	0				39	3	73	240	278	273	143	104				39	0	465	253	772	250	150	1				39	1759	1837	1496	1361	1376	1357	1283
	40	16	218	233	366	120	0	0				40	1	62	227	295	278	149	105				40	0	440	246	722	259	164	1				40	1377	1616	1187	1181	1123	1146	1189
	41	9	214	197	357	133	0	0				41	0	57	246	249	323	157	111				41	0	419	200	643	286	210	3				41	967	1311	1108	1062	956	1056	1000
	42	11	230	200	357	120	0	0				42	0	63	235	230	319	141	93				42	0	421	197	664	283	176	1				42	639	1079	918	915	829	885	864
	43	5	208	158	366	138	0	0				43	0	55	230	266	336	173	92				43	0	412	181	577	259	192	4				43	404	880	837	745	687	709	721
	44	2	208	145	425	121	0	0				44	0	55	271	214	354	192	108				44	0	472	156	548	292	180	4				44	275	723	629	706	619	622	643
	45	2	230	136	408	125	0	0				45	0	65	260	213	392	212	98				45	0	426	151	509	282	199	4				45	140	496	494	577	510	552	526
	46	1	235	133	399	114	0	0				46	0	54	249	207	358	215	99				46	0	447	165	464	302	199	10				46	80	429	407	473	443	446	496
	47	1	259	123	377	133	0	0				47	0	48	255	251	332	237	128				47	0	426	151	495	290	179	19				47	44	289	336	416	368	402	436
	48	0	222	123	341	106	0	0				48	0	46	237	253	348	261	126				48	0	378	130	487	304	201	48				48	26	242	307	332	363	386	374
	49	0	207	112	361	114	0	0				49	0	43	210	244	325	285	134				49	0	330	165	433	329	198	51				49	10	189	217	270	293	339	327
	50	0	181	132	344	118	0	0				50	0	51	205	233	355	270	154				50	0	256	138	435	331	208	49				50	3	179	224	248	254	322	332
	51	0	170	107	280	111	0	0				51	0	45	179	245	340	254	135				51	0	266	114	417	318	215	63				51	0	118	192	230	244	305	302
	52	0	165	92	250	117	0	0				52	0	45	192	251	361	241	151				52	0	257	109	336	308	236	67				52	0	91	156	187	217	252	250
	53	0	147	123	269	119	0	0				53	0	32	164	255	326	279	146				53	0	241	113	301	312	237	87				53	0	102	163	202	196	218	247
	54	0	115	99	265	99	0	0				54	0	50	184	227	294	251	145				54	0	246	116	274	300	255	97				54	0	97	165	182	175	214	207
	55	0	125	101	234	95	2	0				55	0	37	173	247	319	241	154				55	0	220	118	265	320	291	94				55	0	78	153	175	184	219	229
	56	0	118	112	247	95	0	0				56	0	39	163	240	305	238	182				56	0	189	114	255	354	258	98				56	0	81	174	169	172	220	258
	57	0	102	92	248	93	0	0				57	0	39	138	200	332	297	223				57	0	165	123	226	341	277	127				57	0	68	138	184	164	182	216
	58	0	99	104	234	107	0	0				58	0	34	144	255	271	264	233				58	0	163	113	220	341	273	125				58	0	65	139	154	161	213	239
	59	0	101	97	208	101	0	0				59	0	29	148	257	296	298	185				59	0	153	106	204	313	248	139				59	0	63	106	137	177	172	210
	60	0	92	96	238	121	0	0				60	0	36	132	243	303	272	252				60	0	169	120	205	328	287	153				60	0	60	123	167	161	175	188
	61	0	85	78	253	103	0	0				61	0	34	126	222	284	311	291				61	0	129	104	219	291	322	169				61	0	51	100	165	164	166	185
	62	0	89	96	226	104	0	0				62	0	32	129	249	274	328	332				62	0	148	100	207	340	325	201				62	0	53	98	131	119	179	182
	63	0	77	90	204	117	1	0				63	0	30	135	258	292	364	350				63	0	119	119	189	317	334	213				63	0	58	102	124	150	176	187
	64	0	87	84	224	101	2	0				64	0	34	107	246	307	389	327				64	0	126	109	203	348	346	226				64	0	52	94	141	152	150	189
	65	0	89	75	197	115	0	0				65	0	34	122	264	303	449	304				65	0	128	105	192	323	372	236				65	0	45	104	120	166	127	174
	66	0	60	86	227	111	1	0				66	0	28	104	265	310	501	403				66	0	121	108	187	340	317	240				66	0	54	91	136	146	154	185
	67	0	86	101	191	161	0	0				67	0	29	95	266	316	517	447				67	0	115	96	191	337	357	266				67	0	52	83	135	153	142	160
	68	0	70	83	209	160	1	0				68	0	34	111	252	299	592	470				68	0	115	116	197	327	346	297				68	0	43	86	93	116	139	144
	69	0	88	72	216	190	0	0				69	0	17	120	248	315	701	430				69	0	110	93	173	311	387	322				69	0	59	85	113	124	150	151
	70	0	61	92	208	162	1	0				70	0	26	95	243	304	663	495				70	0	114	80	180	319	386	370				70	0	42	83	94	127	129	147
	71	0	77	92	210	192	0	0				71	0	34	101	240	303	678	475				71	0	112	87	179	347	386	391				71	0	54	84	104	113	150	147
	72	0	70	74	206	183	2	0				72	0	21	100	265	339	636	463				72	0	89	83	170	335	418	405				72	0	36	72	104	130	124	148
	73	0	72	83	209	191	0	0				73	0	30	96	245	318	544	499				73	0	110	92	160	340	380	442				73	0	40	75	106	111	126	159
	74	0	77	74	220	193	2	0				74	0	31	104	220	327	500	547				74	0	99	91	184	363	405	456				74	0	51	81	90	131	139	172
	75	0	66	80	224	229	2	0				75	0	26	73	230	335	495	559				75	0	97	86	156	346	423	476				75	0	53	84	101	118	147	140
	76	0	72	75	212	220	3	0				76	0	31	86	220	319	509	533				76	0	85	89	184	365	412	524				76	0	47	77	93	121	135	163
	77	0	67	85	227	243	3	0				77	0	27	101	224	358	445	496				77	0	95	101	160	334	458	531				77	0	43	86	94	109	148	146
	78	0	69	77	209	265	14	0				78	0	33	99	224	312	449	517				78	0	77	84	155	353	466	554				78	0	38	83	84	101	141	170
	79	0	69	77	221	261	22	0				79	0	17	107	215	365	446	453				79	0	61	83	174	378	488	566				79	0	40	67	86	109	123	162
	80	0	71	73	239	227	40	0				80	0	32	92	216	310	446	512				80	0	79	100	204	347	482	557				80	0	40	66	97	114	130	164
	81	0	66	83	235	257	59	0				81	0	26	88	224	361	445	523				81	0	75	84	187	337	497	568				81	0	38	75	95	114	136	127
	82	0	53	81	244	257	67	0				82	0	25	92	198	333	458	500				82	0	72	80	199	340	544	586				82	0	41	73	87	119	120	135
	83	0	54	77	208	298	94	0				83	0	27	66	195	365	463	502				83	0	60	83	192	342	460	591				83	0	37	65	110	98	124	152
	84	0	60	68	228	329	125	1				84	0	22	77	193	375	439	538				84	0	74	95	186	368	510	622				84	0	38	64	89	86	115	135
	85	0	71	88	253	357	147	0				85	0	31	68	204	370	489	537				85	0	62	95	162	385	510	624				85	0	39	75	72	111	112	135
	86	0	65	80	234	374	169	2				86	0	20	77	209	380	432	539				86	0	73	62	205	385	484	686				86	0	33	68	85	81	120	125
	87	0	58	70	220	368	166	1				87	0	30	80	173	370	477	559				87	0	50	92	192	335	501	693				87	0	40	73	70	99	102	135
	88	0	59	67	234	408	178	3				88	0	26	80	184	374	494	594				88	0	70	90	224	386	503	620				88	0	41	63	83	121	122	103
	89	0	60	85	240	399	199	1				89	0	31	88	178	364	466	602				89	0	51	81	217	359	506	728				89	0	36	69	89	102	120	110
	90	0	57	70	222	419	181	2				90	0	23	94	191	352	459	589				90	0	63	95	210	350	567	698				90	0	28	65	97	119	115	148
	91	0	51	79	236	427	206	11				91	0	20	80	220	370	471	621				91	0	62	78	189	340	516	767				91	0	33	63	97	117	113	124
	92	0	64	111	248	422	228	12				92	0	19	92	209	324	472	650				92	0	48	83	193	359	587	742				92	0	41	69	99	101	99	115
	93	0	61	88	208	433	288	22				93	0	28	65	176	355	496	671				93	0	56	82	193	408	593	748				93	0	37	73	80	105	115	141
	94	0	61	95	248	422	317	38				94	0	30	57	178	382	523	656				94	0	55	94	221	388	589	717				94	0	34	61	103	104	121	137
	95	0	53	112	243	490	350	61				95	0	23	82	180	356	498	680				95	0	63	98	196	363	554	718				95	0	36	51	87	117	126	142
	96	0	63	117	248	474	411	93				96	0	30	59	180	345	443	686				96	0	58	74	221	369	590	652				96	0	44	61	97	116	108	125
	97	0	48	130	265	540	418	126				97	0	18	93	191	367	472	747				97	0	56	97	234	401	554	673				97	0	36	58	108	103	120	126
	98	0	58	142	251	541	519	123				98	0	32	87	186	394	477	780				98	0	50	84	217	381	569	664				98	0	35	54	81	113	117	144
	99	0	59	131	246	597	555	151				99	0	27	89	179	418	490	825				99	0	58	73	208	405	586	718				99	0	33	60	111	101	120	114
	100	0	50	125	255	596	507	183				100	0	25	55	174	367	477	847				100	0	58	88	212	374	586	795				100	0	25	70	81	96	126	100
	101	0	58	119	253	641	545	210				101	0	28	61	198	383	517	838				101	0	52	88	192	402	616	757				101	0	22	46	69	98	121	103
	102	0	64	148	235	626	459	220				102	0	21	61	204	374	491	879				102	0	43	83	214	395	650	835				102	0	26	64	80	89	124	117
	103	0	56	116	271	584	497	242				103	0	25	78	188	369	506	873				103	0	63	79	211	417	622	849				103	0	50	69	88	92	111	95
	104	0	42	139	242	641	442	225				104	0	32	84	176	382	518	914				104	0	48	96	176	433	620	888				104	0	31	52	75	74	109	132
	105	0	59	128	250	662	486	206				105	0	18	67	176	375	493	876				105	3	52	88	163	399	627	902				105	0	39	66	72	100	97	106
	106	0	55	129	221	639	531	246				106	0	25	97	182	350	526	874				106	1	43	106	175	420	636	934				106	0	50	62	81	101	104	112
	107	0	63	116	244	615	663	309				107	0	31	73	203	348	559	920				107	0	55	103	165	447	630	937				107	0	41	68	103	79	125	113
	108	0	51	123	217	650	766	369				108	0	28	65	184	335	583	890				108	0	48	117	155	443	669	980				108	0	33	82	81	99	116	109
	109	0	56	124	248	651	854	410				109	0	23	72	177	352	603	888				109	0	41	87	157	477	719	970				109	0	28	58	94	90	121	118
	110	0	53	116	229	607	947	517				110	0	24	76	206	296	549	802				110	0	48	85	149	514	707	1092				110	0	30	75	96	99	95	125
	111	0	59	132	247	646	1013	613				111	0	24	66	186	312	565	789				111	0	51	83	148	556	740	1018				111	0	48	61	70	96	134	134
	112	0	41	141	249	672	1047	610				112	0	23	71	230	307	532	847				112	0	46	91	157	626	710	1027				112	0	27	66	87	100	99	136
	113	0	67	140	283	665	1038	554				113	0	39	60	177	321	561	862				113	0	51	84	151	603	719	1057				113	0	36	71	86	75	101	125
	114	0	39	151	285	762	1101	546				114	0	28	79	180	336	581	825				114	0	54	95	150	583	717	1122				114	0	35	79	82	80	105	115
	115	0	56	127	283	706	1119	529				115	0	22	74	202	319	606	789				115	0	55	86	159	634	771	1160				115	0	22	64	92	83	102	119
	116	0	47	125	281	755	1131	601				116	0	23	79	193	316	561	835				116	0	47	85	145	567	704	1164				116	0	36	67	85	119	107	127
	117	0	59	135	319	759	1232	615				117	0	27	71	188	276	581	778				117	0	40	86	150	579	716	1166				117	0	36	63	75	79	124	131
	118	0	50	145	275	758	1137	696				118	0	22	79	212	258	603	734				118	0	45	103	149	529	675	1105				118	0	43	43	80	102	87	134
	119	0	58	133	310	823	1139	717				119	0	25	85	155	300	579	719				119	0	56	98	163	553	684	1125				119	0	34	69	73	89	107	150
	120	0	44	115	282	882	1119	732				120	0	27	68	162	303	602	701				120	0	40	85	159	575	688	1110				120	0	35	54	84	98	127	139
	121	0	49	128	330	846	1027	721				121	0	21	61	160	286	567	703				121	0	38	93	168	506	716	1172				121	0	43	73	79	82	139	118
	122	0	64	143	313	827	1089	756				122	0	32	73	196	276	561	638				122	0	50	113	143	472	699	1157				122	0	34	63	84	111	121	127
	123	0	59	157	314	813	1107	780				123	0	33	70	206	300	639	732				123	0	41	95	139	482	694	1167				123	0	36	57	89	104	146	132
	124	0	48	135	354	816	1155	876				124	0	30	73	171	311	577	674				124	0	46	91	154	472	734	1127				124	0	37	60	99	78	105	137
	125	0	56	143	335	748	1148	954				125	0	31	74	165	297	614	698				125	0	56	124	171	425	722	1092				125	0	40	81	90	108	115	140
	126	0	55	142	390	799	1115	1065				126	0	33	70	161	304	623	678				126	0	42	117	159	449	724	1087				126	0	41	72	87	86	115	126
	127	0	53	164	366	788	1135	1139				127	0	30	85	185	341	595	699				127	0	51	108	147	415	735	1060				127	0	45	74	89	83	100	120
	128	0	45	167	363	778	1092	1130				128	0	20	69	182	365	595	763				128	0	43	119	131	418	751	1013				128	0	35	69	83	132	117	94
	129	0	51	162	383	797	1045	1154				129	0	19	67	186	366	602	737				129	0	44	104	151	432	793	971				129	0	38	63	75	108	104	115
	130	0	61	164	380	779	1063	1201				130	0	37	96	191	379	637	760				130	0	35	109	173	401	741	978				130	0	31	81	90	122	113	119
	131	0	60	168	354	779	1098	1256				131	0	33	81	184	360	614	700				131	1	49	107	149	419	803	884				131	0	42	77	84	114	109	116
	132	0	58	159	358	786	1058	1351				132	0	19	85	167	395	623	762				132	1	43	90	166	391	772	861				132	0	46	68	80	83	107	112
	133	0	53	151	311	805	1142	1447				133	0	40	76	169	387	642	716				133	2	51	115	166	423	722	878				133	0	34	84	99	109	111	131
	134	0	61	172	372	790	1108	1466				134	0	20	75	185	357	666	694				134	2	47	107	162	438	726	805				134	0	37	65	103	114	103	135
	135	0	46	162	327	716	1165	1559				135	0	30	73	184	352	579	683				135	5	49	103	156	419	683	810				135	0	45	74	84	102	93	138
	136	1	63	167	334	843	1132	1622				136	1	41	77	209	356	592	685				136	4	44	107	174	398	712	712				136	0	37	75	85	92	114	144
	137	0	68	154	335	823	1062	1722				137	0	39	70	216	349	563	658				137	5	48	119	182	391	750	752				137	0	34	70	75	87	110	146
	138	1	56	181	331	783	997	1901				138	0	22	84	188	380	559	649				138	2	43	102	213	396	686	827				138	0	35	64	96	103	127	131
	139	3	56	151	356	832	953	1899				139	1	31	86	193	330	558	612				139	2	53	110	166	423	738	781				139	0	34	70	78	88	130	155
	140	1	54	169	328	821	932	1866				140	0	32	86	185	363	532	620				140	4	39	99	171	386	712	798				140	0	42	52	93	116	126	141
	141	2	80	170	342	837	975	1863				141	0	38	84	181	355	550	566				141	3	50	99	181	421	644	779				141	0	41	64	100	108	134	120
	142	9	64	162	348	825	1003	1912				142	0	29	98	195	372	498	580				142	4	49	107	182	422	705	767				142	0	43	76	78	138	127	126
	143	4	59	171	387	786	1008	1860				143	0	31	72	184	367	474	596				143	3	49	105	221	451	678	786				143	0	33	64	104	106	123	112
	144	2	66	179	405	790	1058	1684				144	0	37	81	193	363	450	574				144	6	66	118	211	379	644	794				144	0	33	65	85	109	143	121
	145	0	70	151	387	781	1063	1699				145	0	37	68	189	361	407	560				145	6	49	106	226	374	682	770				145	0	47	72	83	116	115	127
	146	2	70	185	468	778	993	1627				146	1	36	99	192	389	458	586				146	9	48	104	212	414	664	764				146	0	31	87	98	129	131	124
	147	1	89	181	423	771	1034	1576				147	0	47	89	190	342	466	571				147	4	57	104	197	396	622	776				147	0	40	82	111	125	138	138
	148	3	72	171	433	797	1065	1640				148	1	23	92	198	355	426	561				148	9	40	102	199	388	626	801				148	0	40	82	93	108	120	154
	149	5	65	187	406	866	1052	1599				149	2	41	105	187	357	397	546				149	5	63	113	230	369	552	756				149	0	39	77	88	72	132	158
	150	7	76	191	415	817	991	1809				150	0	38	85	183	374	367	512				150	13	52	104	200	390	552	704				150	0	55	71	105	109	156	131
	151	5	75	186	422	796	963	1836				151	0	39	96	198	344	376	500				151	5	66	118	227	397	545	761				151	0	50	66	121	102	146	143
	152	8	86	178	402	733	1018	1879				152	2	38	79	214	343	363	401				152	8	48	115	249	376	535	758				152	0	35	68	119	120	162	137
	153	9	74	177	389	657	1026	1788				153	0	30	93	221	336	319	383				153	9	69	123	223	357	538	759				153	0	48	57	126	105	150	130
	154	7	73	191	381	619	919	1623				154	1	47	91	198	296	290	320				154	14	64	92	238	355	520	774				154	0	49	76	106	124	140	136
	155	7	91	228	390	621	946	1518				155	1	47	105	204	330	264	307				155	7	59	118	279	359	517	690				155	0	39	90	112	133	149	158
	156	11	96	208	391	611	1005	1482				156	1	40	103	207	343	281	302				156	16	75	126	285	360	475	634				156	0	52	71	107	106	132	161
	157	10	91	228	379	552	971	1482				157	0	38	110	225	322	236	285				157	10	60	121	284	358	463	549				157	0	32	77	123	132	126	160
	158	8	76	202	382	550	1048	1525				158	1	34	111	225	326	224	294				158	11	71	121	312	381	507	531				158	1	45	83	121	133	126	157
	159	9	70	210	402	540	965	1484				159	1	43	95	221	340	241	247				159	17	82	124	263	397	436	528				159	1	46	88	119	109	150	169
	160	4	113	245	445	564	910	1475				160	3	46	114	231	271	231	271				160	6	75	124	267	358	444	444				160	1	49	62	149	135	151	162
	161	6	92	231	422	545	860	1312				161	4	39	103	236	301	237	269				161	19	67	124	297	368	478	447				161	0	45	81	126	149	150	170
	162	12	104	219	437	542	825	1165				162	9	49	111	215	342	223	294				162	8	71	139	307	378	451	377				162	2	47	102	121	137	186	192
	163	5	91	247	407	527	693	977				163	8	43	114	197	326	236	246				163	18	95	134	293	361	468	344				163	1	49	95	106	137	185	184
	164	17	111	235	423	507	634	842				164	6	50	112	253	290	233	269				164	16	80	119	272	361	426	289				164	1	51	69	146	135	148	191
	165	10	86	247	475	552	532	676				165	11	49	127	260	291	244	279				165	10	69	139	325	344	374	231				165	4	67	109	120	148	158	164
	166	12	95	248	461	478	438	606				166	8	34	141	226	270	259	284				166	15	99	149	341	320	311	189				166	1	50	106	128	139	156	142
	167	13	110	247	497	468	383	525				167	5	41	137	245	265	258	272				167	17	108	143	332	343	335	150				167	5	47	91	149	154	166	166
	168	18	92	298	498	477	272	494				168	9	58	125	233	292	296	281				168	22	88	152	327	375	284	94				168	3	58	107	151	147	176	167
	169	17	101	251	536	455	273	420				169	17	58	130	261	276	252	297				169	20	99	152	344	378	230	66				169	2	69	113	165	146	201	198
	170	21	119	263	560	472	225	358				170	7	51	124	259	270	291	296				170	19	111	150	345	392	248	94				170	6	62	112	132	144	167	181
	171	27	113	280	585	448	207	339				171	5	55	130	248	264	318	274				171	22	87	135	324	383	257	78				171	0	63	119	167	147	197	179
	172	20	112	267	599	368	221	261				172	14	56	150	262	277	336	258				172	26	118	179	325	379	226	45				172	6	63	96	183	154	211	202
	173	19	105	276	600	279	165	196				173	16	56	137	247	248	319	250				173	32	110	151	342	372	237	72				173	5	55	113	180	142	226	202
	174	21	107	269	577	259	160	123				174	11	56	139	244	246	290	262				174	23	109	159	355	393	240	53				174	4	69	126	216	161	229	189
	175	25	137	334	625	237	127	96				175	22	64	149	258	271	286	267				175	27	101	154	354	333	223	36				175	9	88	118	193	162	226	217
	176	31	117	289	561	221	124	44				176	18	58	158	258	288	266	255				176	27	127	156	356	389	239	29				176	3	72	136	185	188	225	198
	177	37	128	332	573	198	120	8				177	17	61	141	289	285	207	236				177	29	119	191	336	370	222	10				177	6	71	124	214	190	229	207
	178	38	135	377	549	225	129	7				178	17	81	156	277	269	214	221				178	34	114	169	347	408	264	3				178	3	74	138	192	160	243	189
	179	39	139	349	560	229	118	2				179	19	80	150	276	281	193	233				179	38	134	184	331	377	232	3				179	8	86	145	201	191	279	236
	180	35	126	378	591	232	103	0				180	22	62	173	279	287	160	236				180	48	121	205	378	369	248	0				180	9	91	143	190	159	263	247
	181	34	140	340	635	157	99	0				181	12	72	175	318	284	141	199				181	39	156	198	397	372	224	0				181	15	92	174	234	185	267	255
	182	39	156	407	670	192	111	0				182	18	69	161	306	247	120	193				182	45	134	197	396	373	195	0				182	18	115	166	204	180	259	232
	183	43	142	397	722	128	102	0				183	24	78	163	322	307	116	239				183	34	138	224	407	387	168	0				183	25	110	198	267	223	280	265
	184	33	150	432	701	99	87	0				184	33	79	196	297	238	104	189				184	33	141	248	404	382	120	0				184	23	115	191	251	209	267	265
	185	41	152	440	718	91	77	0				185	32	78	184	345	282	72	184				185	32	136	242	364	369	59	0				185	32	147	216	272	266	288	275
	186	43	169	436	680	105	68	0				186	16	85	170	350	251	50	169				186	46	148	254	394	356	32	0				186	40	140	262	290	258	275	287
	187	50	189	444	723	93	35	0				187	17	78	212	348	267	39	140				187	42	173	234	375	356	15	0				187	63	164	275	303	239	272	326
	188	53	158	443	665	82	12	0				188	25	84	199	352	275	52	111				188	45	165	309	400	362	20	0				188	66	160	293	340	297	281	332
	189	66	158	478	702	68	14	0				189	33	103	226	400	279	33	94				189	36	167	319	385	376	3	0				189	76	195	294	390	325	326	354
	190	53	174	449	707	54	2	0				190	36	91	194	380	279	30	58				190	53	161	328	404	317	1	0				190	93	202	349	354	321	365	370
	191	71	174	527	677	25	0	0				191	32	105	224	359	297	24	78				191	45	170	330	403	320	0	0				191	108	240	374	402	397	389	349
	192	67	171	463	712	43	0	0				192	42	91	223	395	320	22	66				192	54	148	311	433	303	0	0				192	148	253	408	452	392	380	396
	193	62	195	485	669	28	0	0				193	40	100	234	400	306	33	53				193	61	168	268	454	268	0	0				193	169	282	478	466	453	484	423
	194	82	198	452	601	28	0	0				194	40	99	233	375	325	30	36				194	57	171	301	459	286	0	0				194	205	317	549	516	504	509	511
	195	70	194	434	601	7	0	0				195	38	130	224	423	314	39	47				195	66	187	291	487	216	0	0				195	285	413	575	564	570	537	576
	196	96	181	407	617	3	0	0				196	48	117	258	402	307	35	30				196	61	170	338	518	235	0	0				196	357	465	627	630	623	625	634
	197	72	229	444	554	1	0	0				197	54	123	245	440	278	26	28				197	81	189	350	512	210	0	0				197	471	529	713	751	666	651	711
	198	111	215	418	614	1	0	0				198	45	108	246	458	306	18	28				198	72	213	348	493	233	0	0				198	532	613	780	793	718	713	786
	199	158	212	420	594	0	0	0				199	53	138	275	426	331	15	15				199	75	210	338	511	223	0	0				199	713	758	839	921	828	815	882
	200	213	221	438	580	0	0	0				200	61	147	249	413	284	6	10				200	70	216	350	510	255	0	0				200	858	909	888	1082	892	961	965
	201	251	261	457	650	0	0	0				201	56	148	279	408	242	0	2				201	101	253	409	494	260	0	0				201	1024	1038	944	1180	1081	1002	1053
	202	323	220	535	568	0	0	0				202	74	146	300	396	224	0	0				202	97	235	381	525	258	0	0				202	1225	1172	1064	1301	1201	1068	1232
	203	562	277	596	575	0	0	0				203	68	149	302	421	191	0	0				203	109	276	416	554	244	0	0				203	1525	1364	1174	1390	1290	1186	1267
	204	584	250	694	518	0	0	0				204	68	178	317	425	188	0	0				204	105	265	358	567	242	0	0				204	1695	1545	1266	1454	1309	1258	1361
	205	698	283	746	484	0	0	0				205	84	185	346	452	159	0	0				205	124	279	382	581	283	0	0				205	1927	1633	1367	1518	1372	1342	1417
	206	815	293	732	460	0	0	0				206	68	169	352	405	116	0	0				206	122	290	390	638	251	0	0				206	2218	1786	1414	1511	1491	1403	1538
	207	882	334	735	440	0	0	0				207	81	180	339	412	81	0	0				207	125	284	415	685	245	0	0				207	2252	1950	1572	1593	1607	1488	1578
	208	1066	308	777	375	0	0	0				208	68	218	393	434	64	0	0				208	142	315	447	814	254	0	0				208	2450	1889	1585	1554	1552	1391	1518
	209	1067	357	803	365	0	0	0				209	97	204	416	455	44	0	0				209	159	347	439	807	235	0	0				209	2447	2004	1648	1454	1564	1412	1468
	210	1113	320	796	274	0	0	0				210	92	239	441	429	44	0	0				210	173	326	472	843	242	0	0				210	2468	1950	1647	1381	1460	1319	1422
	211	1089	376	912	245	0	0	0				211	104	222	450	406	34	0	0				211	194	331	487	765	227	0	0				211	2306	1930	1611	1302	1401	1257	1220
	212	1045	407	947	150	0	0	0				212	80	228	448	438	35	0	0				212	199	406	520	754	201	0	0				212	2204	1709	1409	1153	1259	1057	1128
	213	1012	409	969	78	0	0	0				213	109	247	458	329	26	0	0				213	231	427	569	683	185	0	0				213	1948	1612	1335	1009	1098	956	878
	214	915	507	943	42	0	0	0				214	124	288	559	347	36	0	0				214	224	426	574	649	196	0	0				214	1647	1387	1145	811	980	800	733
	215	923	569	972	21	0	0	0				215	131	250	576	364	36	0	0				215	248	436	622	527	172	0	0				215	1474	1190	1010	698	820	639	532
	216	954	684	1007	11	0	0	0				216	173	275	624	368	31	0	0				216	254	487	692	562	159	0	0				216	1193	1065	835	526	655	487	376
	217	932	800	985	6	0	0	0				217	217	332	619	318	17	0	0				217	363	569	726	479	155	0	0				217	885	878	670	442	536	393	278
	218	939	857	958	0	0	0	0				218	299	339	601	324	23	0	0				218	449	614	784	396	115	0	0				218	645	671	596	304	412	295	237
	219	1012	975	923	0	0	0	0				219	396	380	626	260	23	0	0				219	599	714	827	291	116	0	0				219	518	507	481	251	329	231	138
	220	939	1026	858	0	0	0	0				220	552	439	594	266	17	0	0				220	824	829	857	253	83	0	0				220	400	377	363	168	242	178	71
	221	873	1063	732	0	0	0	0				221	858	454	637	258	6	0	0				221	1266	1020	916	203	101	0	0				221	246	290	267	113	171	123	52
	222	855	1168	620	0	0	0	0				222	1148	485	687	265	12	0	0				222	1761	1221	984	197	93	0	0				222	161	196	242	60	100	123	23
	223	828	1150	542	0	0	0	0				223	1451	543	738	247	1	0	0				223	2600	1302	959	194	92	0	0				223	93	163	152	49	74	96	18
	224	783	1112	564	0	0	0	0				224	1626	611	836	220	0	0	0				224	3260	1566	919	220	55	0	0				224	72	104	121	36	54	55	11
	225	817	1168	503	0	0	0	0				225	1908	607	886	189	0	0	0				225	3812	1674	971	199	58	0	0				225	45	82	93	25	31	57	3
	226	798	1103	548	0	0	0	0				226	2019	675	859	161	0	0	0				226	4107	1626	918	170	51	0	0				226	36	48	68	12	17	55	8
	227	764	1075	547	0	0	0	0				227	2207	843	884	100	0	0	0				227	4205	1593	1012	183	35	0	0				227	23	29	47	8	9	30	1
	228	826	1104	533	0	0	0	0				228	2460	848	842	94	0	0	0				228	3861	1490	1005	174	31	0	0				228	23	25	40	6	7	39	2
	229	779	1151	510	0	0	0	0				229	2421	1021	808	100	0	0	0				229	3209	1435	912	178	27	0	0				229	18	13	25	6	1	22	0
	230	852	1250	449	0	0	0	0				230	2415	1179	740	97	0	0	0				230	2416	1198	814	148	17	0	0				230	10	18	19	3	2	13	0
	231	858	1368	348	0	0	0	0				231	2446	1197	656	110	0	0	0				231	1677	967	737	150	9	0	0				231	13	13	9	2	1	6	0
	232	811	1517	288	0	0	0	0				232	2277	1319	585	108	0	0	0				232	951	843	734	142	10	0	0				232	9	14	9	0	1	9	0
	233	869	1471	242	0	0	0	0				233	2083	1287	604	88	0	0	0				233	564	647	738	129	9	0	0				233	12	8	2	0	1	7	0
	234	859	1439	176	0	0	0	0				234	1808	1168	663	46	0	0	0				234	269	518	723	90	2	0	0				234	3	4	3	1	0	3	0
	235	923	1289	178	0	0	0	0				235	1470	1052	661	22	0	0	0				235	121	405	579	73	0	0	0				235	2	2	1	0	0	3	0
	236	865	1208	203	0	0	0	0				236	1095	1070	581	5	0	0	0				236	48	330	461	26	0	0	0				236	6	3	0	0	0	1	0
	237	911	961	140	0	0	0	0				237	840	1108	506	3	0	0	0				237	10	297	471	12	0	0	0				237	2	2	0	1	0	3	0
	238	965	808	63	0	0	0	0				238	513	1154	432	2	0	0	0				238	7	260	410	5	0	0	0				238	5	3	0	0	0	0	0
	239	916	726	25	0	0	0	0				239	365	1040	341	0	0	0	0				239	2	229	327	2	0	0	0				239	1	5	0	0	0	0	0
	240	909	653	11	0	0	0	0				240	199	963	245	0	0	0	0				240	1	199	235	1	0	0	0				240	2	2	0	0	0	1	0
	241	837	558	2	0	0	0	0				241	100	860	179	0	0	0	0				241	0	168	161	0	0	0	0				241	3	4	0	0	0	1	0
	242	833	559	1	0	0	0	0				242	48	749	176	0	0	0	0				242	0	174	108	0	0	0	0				242	0	2	0	0	0	0	0
	243	726	437	0	0	0	0	0				243	12	568	156	0	0	0	0				243	0	161	36	0	0	0	0				243	2	0	0	0	0	0	0
	244	550	310	0	0	0	0	0				244	2	503	66	0	0	0	0				244	0	164	9	0	0	0	0				244	1	0	0	0	0	0	0
	245	429	241	0	0	0	0	0				245	0	233	28	0	0	0	0				245	0	170	2	0	0	0	0				245	0	2	0	0	0	0	0
	246	306	178	0	0	0	0	0				246	0	120	10	0	0	0	0				246	0	151	0	0	0	0	0				246	0	2	0	0	0	0	0
	247	196	86	0	0	0	0	0				247	0	31	9	0	0	0	0				247	0	121	0	0	0	0	0				247	0	2	0	0	0	0	0
	248	144	44	0	0	0	0	0				248	0	2	0	0	0	0	0				248	0	130	0	0	0	0	0				248	1	2	0	0	0	0	0
	249	112	19	0	0	0	0	0				249	0	1	0	0	0	0	0				249	0	127	0	0	0	0	0				249	0	1	0	0	0	0	0
	250	54	2	0	0	0	0	0				250	0	0	0	0	0	0	0				250	0	124	0	0	0	0	0				250	0	1	0	0	0	0	0
	251	18	0	0	0	0	0	0				251	0	0	0	0	0	0	0				251	0	122	0	0	0	0	0				251	0	0	0	0	0	0	0
	252	11	0	0	0	0	0	0				252	0	0	0	0	0	0	0				252	0	128	0	0	0	0	0				252	0	2	0	0	0	0	0
	253	0	0	0	0	0	0	0				253	0	0	0	0	0	0	0				253	0	144	0	0	0	0	0				253	0	2	0	0	0	0	0
	254	0	0	0	0	0	0	0				254	0	0	0	0	0	0	0				254	0	90	0	0	0	0	0				254	0	0	0	0	0	0	0
	255	0	0	0	0	0	0	0				255	0	0	0	0	0	0	0				255	0	653	0	0	0	0	0				255	0	0	0	0	0	0	0

## Sheet: Figure 5 Mixed fraction
		Mixed fraction (%)
			slice position (um) -->
			-26	90	240	390	540	670	840
Design and liquids	Flow rate	Threshold
Helical water + KI	10+12.8	0.1	7.18106	25.8348	50.1299	88.1032	96.1766	100	100
		0.2	0.981246	13.7853	29.5095	60.8029	91.9259	99.8137	100
		0.3	0.190351	7.53991	17.1611	36.6872	77.3962	93.1763	93.5667
	40+40	0.1	2.59948	15.3922	39.2673	69.5724	89.4384	97.9241	99.933
		0.2	0.655025	8.10578	21.2909	45.96	69.3984	90.0149	95.2771
		0.3	0.085645	4.55745	11.6819	27.2164	48.3981	66.161	75.3248
Helical sucrose	10+10	0.1	2.92331	33.1101	37.3527	71.3726	86.9647	98.0198	100
		0.2	1.00812	14.3533	20.4962	39.4466	69.7754	91.921	99.2285
		0.3	0.298246	7.04709	12.3805	23.5198	49.5428	74.489	89.8659
T-junction water + KI	10+10	0.1	1.06675	10.8464	19.135	25.0438	26.035	30.4043	32.1233
		0.2	0.0582112	5.96294	10.7054	14.5335	16.036	18.8957	20.2472
		0.3	0	3.64157	6.55254	8.82265	9.96625	11.5713	12.4884
